# Supplementary material for: Support interventions to promote health and wellbeing among women with health-related consequences following traumatic experiences linked to armed conflicts and forced migration: a scoping review
Source: Arch Public Health. 2024 Jan 16;82:8. doi: 10.1186/s13690-023-01235-8 (PMC10790529; doi:10.1186/s13690-023-01235-8)
Supplement: Supplementary file 4 — Additional file 4. Methodological characteristics of the included reports. [file 13690_2023_1235_MOESM4_ESM.xlsx]

## Sheet: Blad1
Authors	Title	Publication year	Study design	Approach	Aim	Arms (n)	Allocation	Total participants (n)	Intervention group/s participants (n)	Control group participants (n)	Participant recruitment	Country where study was conducted	Country of origin among participants	Mean/median age of participants (years)	Age range among participants (years)	Migration-status among participants	Inclusion criteria	Exclusion criteria	Outcomes	Intervention	Duration of intervention	Main findings/conclusions
Alsheikh Ali ASS	Efficiency of Intervention Counseling Program on the Enhanced Psychological Well-being and Reduced Post-traumatic Stress Disorder Symptoms Among Syrian Women Refugee Survivors	2020	Quasi-experimental study	Quantitative	Examine the effectiveness of the intervention program in improving the well-being and reducing Post-Traumatic Stress Disorder among refugee women displaced due to civil wars	2	Randomized	40	20	20	Unclear	Jordan	Syria		30-50	Refugees	Unclear/none	Unclear/none	1. Post-traumatic stress 2. Psychological well-being	Group Counseling Program	8 sessions (2 per week); total 1,5 months	The study demonstrated that the intervention program improves the well-being and reduces PTSD among the Syrian refugee women who constituted the experimental group. The intervention program and the PTSD manifestation were not affected by age. The study recommend that the program can be applied to the refugees in Jordan to improve the well-being of the women in the residential areas.
Baird M, Bimal M, Cott A, Brimacombe M, Ruhland-Petty T, Daley C	Methodological Challenges in Conducting Research with Refugee Women	2017	Feasibility/pilot study	Mixed methods	Evaluate the acceptability and feasibility of a 10-week community- based, culturally tailored mental health intervention with refugee women living in a metropolitan area	1	Only intervention group	12	12		Convenience	USA	South Sudan	46	29-66	Refugees	1. ≥18 years 2. Refugee from South Sudan living in USA 3. Desire to learn about the stressors associated with being a refugee and strategies to manage these stressors	Unclear/none	1. Anxiety 2. Depression	Healthy Sudanese Families	10 weekly sessions á 2 hrs; total 3 months	The findings indicated that the Healthy Sudanese Families intervention was acceptable to the South Sudanese refugee women. Methodological challenges encountered in this study led to important lessons learned about the design and implementation of intervention research with refugee populations.
Eskici HS, Hinton DE, Jalal B, Yurtbakan T, Acarturk C	Culturally Adapted Cognitive Behavioral Therapy for Syrian Refugee Women in Turkey: A Randomized Controlled Trial	2021	Feasibility/pilot study; Randomized controlled trial	Quantitative	Determine for refugee women the effectiveness, feasibility, and acceptability of culturally adapted cognitive behavioral therapy	2	Randomized	23	12	11	Convenience	Turkey	Syrien	35.1	24-55	Refugees	1. ≥18 years 2. Syrian with a temporary protection status 3. Speak and understand Arabic 4. ≥1,75 on HSCL-25	1. Imminent risk of suicide 2. Psychotic disorders or substance abuse 3. Severe cognitive issues	1. Anxiety 2. Depression 3. Post-traumatic stress	Culturally Adapted Cognitive Behavioral Terapy	7 weekly sessions á 1-2 hours	The intervention had a large effect on PTSD and nearly medium effect sizes for anxious–depressive distress. There were low drop-out rates. The intervention reduced PTSD symptoms when compared to treatment as usual, had no adverse events, and was deliverable in a short treatment frame in a group format. The authors conclude that the treatment is effective, acceptable, and feasible and has the pote…
Hagl M, Powell S, Rosner R, Butollo W	Dialogical Exposure with Traumatically Bereaved Bosnian Women: Findings from a Controlled Trial	2014	Controlled trial	Quantitative	Compare the relative efficacy of dialogical exposure group treatment using Gestalt empty-chair method with a supportive group in the treatment of symptoms stemming from traumatic loss in a post-war society	2	Quasi-randomized	119	60	59	Convenience	Bosnia	Bosnia	38.26	28-55	Unclear	No criteria other than conjugal loss	Unclear/none	1. General mental health or psychological distress 2. Grief 3. Post-traumatic stress 4. Psychological well-being	Dialogical Exposure Group	7 weekly sessions á 2 hours	Intervention resulted in significant improvement from baseline to post-treatment, with the exception of depression and traumatic grief in the control condition. Pre-treatment to post-treatment improvements were moderate for the dialogical exposure group and small for the supportive group. Treatment gains were maintained at least until the 1-year follow-up. Dialogical exposure was superior concern…
Hakki B	Using art tools with older Syrian refugee women to explore activated development	2022	Qualitative study	Qualitative	To aid refugee women to explore changes in their roles and their adversity-activated development after fleeing due to conflict	1	Only intervention group	3	3	-	Unclear	Turkey	Syria		55-65	Refugees	Unclear/none	Unclear/none	1. Adversity-activated development	Theatre of the Oppressed	5 sessions (2 per week) á 90-100 minutes	Findings showed that at the end of sessions women were expressing more positive feelings and realising positive role changes as well as continued sadness in terms of the separation of their families.
Khan MN, Hamdani SU, Chiumento A, Dawson K, Bryant RA, Sijbrandiji M, Nazir H, Akhtar P, Masood A, Wang D, Wang E, Uddin I, van Ommeren M, Rahman A	Evaluating feasibility and acceptability of a group WHO trans-diagnostic intervention for women with common mental disorders in rural Pakistan: a cluster randomised controlled feasibility trial	2019	Feasibility/pilot study	Mixed methods	Evaluate the feasibility and acceptability of the locally adapted Group Problem Management Plus intervention for women in conflict affected settings	2	Cluster-randomized	119	59	60	Convenience	Pakistan	Pakistan			Internally displaced	1. ≥18 years 2. Psychologically distressed 3. >2 on GHQ 4. >16 on WHO-DAS	1. Imminent suicide risk 2. Cognitive impairment 3. Mental disorder	1. Anxiety 2. Depression 3. Functioning/disability 4. Post-traumatic stress	Problem Management Plus	5 weekly sessions á 2 hours	Lay-helpers with no prior mental health experience could be trained to achieve the desired competency to successfully deliver the intervention in community settings under supervision. There was a good intervention uptake, with Group PM+ considered useful by participants, their families and lay-helpers. The outcome evaluation, which was not based on a large enough study to identify statistically s…
Mitschke DB, Aguirre RTP, Sharma B	Common Threads: Improving the Mental Health of Bhutanese Refugee Women Through Shared Learning	2013	Quasi-experimental study	Quantitative	Assess the impact of a group-based financial education course on the mental health of refugee women	3	Randomized	65	44	21	Convenience	USA	Bhutan	37.64		Refugees	1. >18 years 2. Bhutanese resettled in USA 3. Speak or read Nepali and/or English 4. One intervention group required the ability to knit	Unclear/none	1. Anxiety 2. Depression 3. Somatization 4. Social support 5. Post-traumatic stress	Financial Literacy Plus; Financial Literacy	12 weeks, 2 classes each week á 2 hours	Results from pre/post and follow-up assessments indicate that participants in intervention groups experienced significantly less depression, anxiety, somatization, and PTSD symptoms at posttest and that these improvements in mental health status persisted at 3-month follow-up. Control participants’ mental health symptoms became more severe over time.The authors conclude that these results suggest…
Rahman A, Khan MN, Hamdani SU, Chiumento A, Akhtar P, Nazir H, Nisar A, Masood A, Din IU, Khan NA, Bryant RA, Dawson KS, Sijbrandij M, Wang D, van Ommeren M	Effectiveness of a brief group psychological intervention for women in a post-conflict setting in Pakistan: a single-blind, cluster, randomised controlled trial	2019	Randomized controlled trial	Quantitative	Establish the effectiveness of new WHO group intervention in a conflict-affected setting	2	Cluster-randomized	612	306	306	Register-based; random component	Pakistan	Pakistan	36.32	18-60	Unclear	1. Aged 18–60 years 2. Intended to reside in the study catchment area for the next 6 months 3. Psychological distress 4. Health-related difficulties in functioning	1. Severe mental health disorder 2. Severe cognitive impairment 3. Risk of imminent suicide	1. Anxiety 2. Depression 3. Functioning/disability 4. Individualized outcome of personal distress 5. Social support 6. Post-traumatic stress	Problem Management Plus	5 sessions per week á 2 hours	At 3 months, women in the intervention group had significantly lower mean total scores on HADS than women in the control group. Individual HADS anxiety scores were significantly lower in the intervention group than in the control group, as were depression scores. No adverse events were reported in either group. The authors conclude that the intervention resulted in clinically significant reductio…
Robertson CL, Halcon L, Hoffman SJ, Osman N, Mohamed A, Areba E, Savik K, Mathiason MA	Health Realization Community Coping Intervention for Somali Refugee Women	2018	Feasibility/pilot study	Quantitative	Examine the effects of a culturally adapted Somali Health Realization intervention on coping and mental health outcomes in refugee women	3	Cluster-randomized	65	21	44	Convenience; snowball	USA	Somalia	37		Refugees	1. ≥18 years 2. Prior residence in Somalia after 1991 3. Current residence in one of the three designated Twin Cities metropolitan area neighborhoods 4. Self-report of current common stress-related symptoms 5. Expressed willingness to participate in the intervention	1. Evidence of a major psychiatric disorder 2. Participation in another mental health program at the time of the study 3. Planning to move from the area within the next year	1. Anxiety 2. Coping 3. Depression	Health Realization	8 weekly sessions á 3 hours	The intervention significantly affected coping. The intervention demonstrated improvement in depression symptom ratings.
Shaw SA, Ward KP, Pillai V	A Group Mental Health Randomized Controlled Trial for Female Refugees in Malaysia	2018	Randomized controlled trial	Quantitative	Examine the effectiveness of an 8-week culturally adapted CBT group among refugee women	3	Randomized; convenience	39	30	9	Convenience; snowball	Malaysia	Afghanistan	33		Refugees; asylum seekers	1. ≥ 18 years 2. Residence in Malaysia 3. Refugee or asylum-seeker 4. Dari speaking 5. RHS ≥ 12 on items 1–14 or other mental health symptoms	Unclear/none	1. Anxiety 2. Depression 3. Emotional distress 4. Social support 5. Post-traumatic stress	Culturally Adapted Cognitive Behavioral Terapy	8 weekly sessions	From baseline to posttreatment assessments, initial intervention participants experienced significant declines in emotional distress, anxiety, depression, and posttraumatic stress. Gains were maintained three months posttreatment. Subsequent to receiving treatment, the waitlist control participants showed significant declines in emotional distress, anxiety, depression, and posttraumatic stress sc…
Shultz JM, Verdeli H, Gómez Ceballos Á, Hernandez LJ, Espinel Z, Helpman L, Neria Y, Araya R	A pilot study of a stepped-care brief intervention to help psychologically-distressed women displaced by conflict in Bogotá, Colombia	2019	Feasibility/pilot study	Quantitative	Examine the feasibility of recruiting sufficient numbers of consenting participants to receive this intervention, screening using standardized measures, intervening using a locally-adapted version of inter-personal counseling, retaining study participants in the intervention, referring women to specialized services, and conducting follow-up assessments of study participants	4	Non-randomized, allocated depending on symptoms	59	59		Convenience	Colombia	Colombia	37.4		Internally displaced	1. Residing in Bogotá 2. Self-reported to be displaced ‘victims of the armed conflict’ 3. ≥10 on PHQ-9, ≥10 on GAD-7, or ≥44 on PCL-C	1. Psychosis 2. Active sub- stance use 3. Severe medical or cognitive disability	1. Anxiety 2. Depression 3. Post-traumatic stress	Interpersonal counseling	Unclear	Most participants receiving intervention decreased their symptom levels at follow-up. Many participants did not complete the recommended number of sessions. The performance of the outreach personnel improved after the initial intervention team was replaced with community members trained to deliver the intervention. The health system was unable to reliably accommodate emergency psychiatric referra…
Tol WA, Leku MR, Lakin DP, Carswell K, Augustinavicius J, Adaku A, Au TM, Brown FL, Bryant RA, Garcia-Moreno C, Musci RJ, Ventevogel P, White RG, van Ommeren M	Guided self-help to reduce psychological distress in South Sudanese female refugees in Uganda: a cluster randomised trial	2020	Randomized controlled trial	Quantitative	Assess the effectiveness of a facilitator-guided, group-based, self-help intervention to reduce psychological distress in female refugees	2	Cluster-randomized	694	331	363	Random component	Uganda	South Sudan	30.9		Refugees	1. ≥5 on K6 inklusion 2. Adult South Sudan Arabic-speaking woman	1. Imminent risk of suicide 2. Observable signs of severe mental disorder 3. Not able to understand basic instructions	1. Anxiety 2. Depression 3. Functioning/disability 4. Individualized outcome of personal distress 5. Post-traumatic stress 6. Psychological flexibility 7. Psychological well-being 8. Explosive anger 9. Positive interactions between ethnic groups	Self-Help Plus	5 workshops á 2 hours; illustrated self-help book	Stronger improvements for Self-Help Plus on psychological distress 3 months post intervention. Larger improvements for Self-Help Plus 3 months post-intervention for five of eight secondary outcomes. Refugees with different trauma exposure, length of time in settlements, and initial psychological distress benefited similarly. With regard to safety considerations, the independent data safety manage…
Praetorius RT, Mitschke DB, Avila CD, Kelly DR, Henderson J	Cultural integration through shared learning among resettled Bhutanese women	2016	Qualitative study	Qualitative	Assess the impact of a group-based financial education course and social enterprise on the self-reported mental health of refugee women; evaluate the acceptability and overall satisfaction with various components of the intervention	1	Only intervention group	12	12		Unclear	USA	Nepal			Refugees	1. >18 years 2. Bhutanese resettled in USA 3. Speak or read Nepali and/or English 4. One intervention group required the ability to knit	Unclear/none	Qualitative study	Financial Literacy Plus; Financial Literacy	12 weeks, 2 classes each week á 2 hours	The factor contributing to the difference was that the women in the social enterprise group had an additional cultural transition to make that the other group did not: moving from the culture of work in Bhutan to that of the United States. Though both groups experienced positive outcomes due to the financial literacy component, the knitting component was positive but also produced anxiety that so…
